# Supplementary material for: Lansoprazole Increases Inorganic Pyrophosphate in Patients with Pseudoxanthoma Elasticum: A Double-Blind, Randomized, Placebo-Controlled Crossover Trial
Source: Int J Mol Sci. 2023 Mar 3;24(5):4899. doi: 10.3390/ijms24054899 (PMC10003519; doi:10.3390/ijms24054899)
Supplement: Supplementary file 1 [file ijms-24-04899-s001.zip]

Archive with 1 entries (1 files):
- ijms-2175654-supplementary.pdf
